# Supplementary material for: Achyrocline satureioides Hydroalcoholic Extract as a Hypoallergenic Antimicrobial Substitute of Natural Origin for Commonly Used Preservatives in Cosmetic Emulsions
Source: Plants (Basel). 2023 May 18;12(10):2027. doi: 10.3390/plants12102027 (PMC10222649; doi:10.3390/plants12102027)
Supplement: Supplementary file 1 [file plants-12-02027-s001.zip]

Archive with 1 entries (1 files):
- plants-2375611-supplementary.pdf
